# Supplementary material for: Design and Synthesis of Fe3O4-Loaded Polymer Microspheres with Controlled Morphology: Section II Fabrication of Walnut-like Superparamagnetic Polymer Microspheres
Source: Polymers (Basel). 2025 Jul 5;17(13):1876. doi: 10.3390/polym17131876 (PMC12251648; doi:10.3390/polym17131876)
Supplement: Supplementary file 1 [file polymers-17-01876-s001.zip]

Archive with 1 entries (1 files):
- polymers-3696585-supplementary.pdf
